# Supplementary material for: Quality of Life (QoL) Is Reduced in Those with Severe COVID-19 Disease, Post-Acute Sequelae of COVID-19, and Hospitalization in United States Adults from Northern Colorado
Source: Int J Environ Res Public Health. 2021 Oct 21;18(21):11048. doi: 10.3390/ijerph182111048 (PMC8582735; doi:10.3390/ijerph182111048)
Supplement: Supplementary file 1 [file ijerph-18-11048-s001.zip]

Archive with 1 entries (1 files):
- ijerph-1340489-supplementary.pdf
